# Supplementary material for: Development of a Modular miRNA-Responsive Biosensor for Organ-Specific Evaluation of Liver Injury
Source: Biosensors (Basel). 2024 Sep 20;14(9):450. doi: 10.3390/bios14090450 (PMC11430419; doi:10.3390/bios14090450)
Supplement: Supplementary file 1 [file biosensors-14-00450-s001.zip]

Archive with 1 entries (1 files):
- biosensors-3122140-supplementary.pdf
